# Supplementary material for: Large-scale regulatory and signaling network assembly through linked open data
Source: Database (Oxford). 2021 Jan 18;2021:baaa113. doi: 10.1093/database/baaa113 (PMC7812716; doi:10.1093/database/baaa113)
Supplement: baaa113_Supp [file baaa113_supp.zip]

Archive with 1 entries (1 files):
- supMat.pdf
